# Supplementary material for: Fabrication of Nylon-6 and Nylon-11 Nanoplastics and Evaluation in Mammalian Cells
Source: Nanomaterials (Basel). 2022 Aug 5;12(15):2699. doi: 10.3390/nano12152699 (PMC9370135; doi:10.3390/nano12152699)
Supplement: Supplementary file 1 [file nanomaterials-12-02699-s001.zip]

Archive with 1 entries (1 files):
- nanomaterials-1838517-supplementary.pdf
